# Supplementary material for: Unsuitable Decisions and Persistent Infection: The Reality of Farmer and Veterinarian Mastitis Treatment Decisions in Denmark
Source: Antibiotics (Basel). 2026 Jun 3;15(6):570. doi: 10.3390/antibiotics15060570 (PMC13295821; doi:10.3390/antibiotics15060570)
Supplement: Supplementary file 1 [file antibiotics-15-00570-s001.zip]

Archive with 1 entries (1 files):
- antibiotics-4315713-supplementary.pdf
